# Supplementary material for: ﻿Morphological characteristics and phylogenetic evidence reveal two new species and the first report of Comoclathris (Pleosporaceae, Pleosporales) on dicotyledonous plants from China
Source: MycoKeys. 2024 Jan 12;101:95–112. doi: 10.3897/mycokeys.101.113040 (PMC10799302; doi:10.3897/mycokeys.101.113040)
Supplement: XML Treatment for Comoclathris clematidis [file mycokeys.101.113040-treatment1.xml]

<!DOCTYPE tp:taxon-treatment
  PUBLIC "-//TaxonX//DTD Taxonomic Treatment Publishing DTD v0 20100105//EN" "tax-treatment-NSO.dtd">
<tp:taxon-treatment xmlns:tp="http://www.plazi.org/taxpub"><tp:treatment-meta><kwd-group><label>Taxon classification</label><kwd>
                <named-content content-type="kingdom">Fungi</named-content>
              </kwd><kwd>
                <named-content content-type="order">Pleosporales</named-content>
              </kwd><kwd>
                <named-content content-type="family">Diademaceae</named-content>
              </kwd></kwd-group><mixed-citation publication-type="journal"><person-group><name><surname>Xu</surname><given-names>Rong</given-names></name><name><surname>Su</surname><given-names>Wenxin</given-names></name><name><surname>Wang</surname><given-names>Yang</given-names></name><name><surname>Tian</surname><given-names>Shangqing</given-names></name><name><surname>Li</surname><given-names>Yu</given-names></name><name><surname>Phukhamsakda</surname><given-names>Chayanard</given-names></name></person-group><article-title>﻿Morphological characteristics and phylogenetic evidence reveal two new species and the first report of <italic><tp:taxon-name><tp:taxon-name-part taxon-name-part-type="genus" reg="Comoclathris">Comoclathris</tp:taxon-name-part></tp:taxon-name></italic> (<tp:taxon-name><tp:taxon-name-part taxon-name-part-type="family">Pleosporaceae</tp:taxon-name-part></tp:taxon-name>, <tp:taxon-name><tp:taxon-name-part taxon-name-part-type="order">Pleosporales</tp:taxon-name-part></tp:taxon-name>) on dicotyledonous plants from China</article-title><source>MycoKeys</source><day>12</day><month>01</month><year>2024</year><volume>101</volume><fpage>95</fpage><lpage>112</lpage><pub-id pub-id-type="doi">10.3897/mycokeys.101.113040</pub-id></mixed-citation></tp:treatment-meta><tp:nomenclature><label>﻿</label><tp:taxon-name>
              <object-id xmlns:xlink="http://www.w3.org/1999/xlink" content-type="arpha" xlink:type="simple">7BD5528C-5C11-55F8-A661-3DC109DBA3FE</object-id>
              <tp:taxon-name-part taxon-name-part-type="genus" reg="Comoclathris">Comoclathris</tp:taxon-name-part>
              <tp:taxon-name-part taxon-name-part-type="species" reg="clematidis">clematidis</tp:taxon-name-part>
              <object-id xmlns:xlink="http://www.w3.org/1999/xlink" content-type="mycobank" xlink:type="simple">847614</object-id>
            </tp:taxon-name><tp:taxon-authority>R. Xu, Phukhams. &amp; Y. Li</tp:taxon-authority><tp:taxon-status xmlns:xlink="http://www.w3.org/1999/xlink" xlink:type="simple">sp. nov.</tp:taxon-status><xref ref-type="fig" rid="F2">Fig. 2</xref></tp:nomenclature><tp:treatment-sec sec-type="etymology" id="SECID0E6GAI"><title>Etymology.</title><p>Refers to the host genus, <italic><tp:taxon-name><tp:taxon-name-part taxon-name-part-type="genus" reg="Clematis">Clematis</tp:taxon-name-part></tp:taxon-name></italic>.</p></tp:treatment-sec><tp:treatment-sec sec-type="description" id="SECID0EMHAI"><title>Description.</title><p><bold><italic>Saprobic</italic></bold> on dried branches of <italic><tp:taxon-name><tp:taxon-name-part taxon-name-part-type="genus" reg="Clematis">Clematis</tp:taxon-name-part></tp:taxon-name></italic> species. <bold>Sexual morph: <italic>Ascomata</italic></bold> 150–230 × 120–150 μm (<italic>x</italic>– = 176 × 138 μm, n = 5), solitary, scattered or aggregated in small groups, immersed to erumpent, subglobose, elongated, black, without a distinct ostiole. <bold><italic>Peridium</italic></bold> 10–20 μm wide at the base, 15–20 μm wide at the sides, comprising thick-walled cells of <bold><italic>textura angularis</italic></bold>, dark brown to black. <bold><italic>Hamathecium</italic></bold> comprising numerous, 1–3.5 μm wide (<italic>x</italic>–= 2.0 μm, n = 20), filamentous, septate, rarely branched pseudoparaphyses, hyaline, embedded in a gelatinous matrix, extending above the asci. <bold><italic>Asci</italic></bold> 114–174 × 27–43 μm (<italic>x</italic>– = 140 × 34 μm, n = 20), 8-spored, bitunicate, fissitunicate, cylindrical-clavate, short pedicellate, apically rounded, with an ocular chamber. <bold><italic>Ascospores</italic></bold> 22–39 × 8–21 μm (<italic>x</italic>– = 30 × 14 μm, n = 40), 1–2-seriate, partially overlapping, broadly fusiform, initially 3-septate and yellowish, becoming brown, verrucose or echinulate wall, muriform, with 3 transversely septa and a vertical septum in second and third cells, constricted at the septa, with obtuse ends, smooth-walled, surrounded by a thick mucilaginous sheath. <bold>Asexual morph</bold>: Undetermined.</p></tp:treatment-sec><tp:treatment-sec sec-type="description" id="SECID0E2IAI"><title>Culture characteristics.</title><p>Colonies on <abbrev xmlns:xlink="http://www.w3.org/1999/xlink" xlink:title="potato dextrose agar" id="ABBRID0EBJAI" xlink:type="simple">PDA</abbrev> reaching 40 mm diam. after three weeks at 25 °C. Cultures from above, circular, flat to umbonate, covered with flocculent aerial mycelium, velvety on the surface, greenish-olivaceous, dense, entire edge; reverse black in the middle, green olivaceous radiating outwardly, white mycelium at the edge.</p><fig id="F2" position="float" orientation="portrait"><object-id xmlns:xlink="http://www.w3.org/1999/xlink" content-type="doi" xlink:type="simple">10.3897/mycokeys.101.113040.figure2</object-id><object-id xmlns:xlink="http://www.w3.org/1999/xlink" content-type="arpha" xlink:type="simple">D2C43B53-8E88-5505-8B0A-EB228A0DA934</object-id><label>Figure 2.</label><caption><p><italic><tp:taxon-name><tp:taxon-name-part taxon-name-part-type="genus" reg="Comoclathris">Comoclathris</tp:taxon-name-part><tp:taxon-name-part taxon-name-part-type="species" reg="clematidis">clematidis</tp:taxon-name-part></tp:taxon-name></italic> (<named-content xmlns:xlink="http://www.w3.org/1999/xlink" content-type="dwc:institutional_code" xlink:title="Herbarium of Mycology, Jilin Agricultural University" xlink:href="http://grbio.org/institution/herbarium-mycology-jilin-agricultural-university" xlink:type="simple">HMJAU</named-content> 64844, holotype) <bold>A, B</bold> appearance of ascomata on host substrate <bold>C</bold> vertical section of ascoma <bold>D</bold> peridium <bold>E</bold> pseudoparaphyses <bold>F–H</bold> asci <bold>I–O</bold> ascospores <bold>P, Q</bold> culture characteristics on <abbrev xmlns:xlink="http://www.w3.org/1999/xlink" xlink:title="potato dextrose agar" id="ABBRID0EKKAI" xlink:type="simple">PDA</abbrev> after three weeks at 25 °C. Scale bars: 200 µm (<bold>B</bold>); 50 µm (<bold>C</bold>); 20 µm (<bold>E–H, O</bold>); 10 µm (<bold>D, I–N</bold>).</p></caption><graphic xmlns:xlink="http://www.w3.org/1999/xlink" xlink:href="mycokeys-101-095-g002.jpg" position="float" orientation="portrait" xlink:type="simple" id="oo_966744.jpg"><uri content-type="original_file" xlink:type="simple">https://binary.pensoft.net/fig/966744</uri></graphic></fig></tp:treatment-sec><tp:treatment-sec sec-type="material" id="SECID0E2KAI"><title>Material examined.</title><p>China. Yunnan Province, Kunming, on the dead aerial branch of <italic><tp:taxon-name><tp:taxon-name-part taxon-name-part-type="genus" reg="Clematis">Clematis</tp:taxon-name-part></tp:taxon-name></italic> sp. (<tp:taxon-name><tp:taxon-name-part taxon-name-part-type="family">Ranunculaceae</tp:taxon-name-part></tp:taxon-name>), 24 April 2021, S. Tibpromma, S42, <named-content xmlns:xlink="http://www.w3.org/1999/xlink" content-type="dwc:institutional_code" xlink:title="Herbarium of Mycology, Jilin Agricultural University" xlink:href="http://grbio.org/institution/herbarium-mycology-jilin-agricultural-university" xlink:type="simple">HMJAU</named-content> 64844 (<bold><italic>holotype</italic></bold>); ex-type, <abbrev xmlns:xlink="http://www.w3.org/1999/xlink" xlink:title="International Cooperation Research Center of China for New Germplasm Breeding of Edible Mushrooms Culture Collection" id="ABBRID0EULAI" xlink:type="simple">CCMJ</abbrev> 13076; <named-content xmlns:xlink="http://www.w3.org/1999/xlink" content-type="dwc:institutional_code" xlink:title="Mae Fah Luang University" xlink:href="http://grbio.org/institution/mae-fah-laung-university" xlink:type="simple">MFLU</named-content> 23-0384 (isotype), ex-isotype, <abbrev xmlns:xlink="http://www.w3.org/1999/xlink" xlink:title="International Cooperation Research Center of China for New Germplasm Breeding of Edible Mushrooms Culture Collection" id="ABBRID0E3LAI" xlink:type="simple">CCMJ</abbrev> 13077.</p></tp:treatment-sec><tp:treatment-sec sec-type="notes" id="SECID0EAMAI"><title>Notes.</title><p>In the phylogenetic analyses, <italic><tp:taxon-name><tp:taxon-name-part taxon-name-part-type="genus" reg="Comoclathris">Comoclathris</tp:taxon-name-part><tp:taxon-name-part taxon-name-part-type="species" reg="clematidis">clematidis</tp:taxon-name-part></tp:taxon-name></italic> (<abbrev xmlns:xlink="http://www.w3.org/1999/xlink" xlink:title="International Cooperation Research Center of China for New Germplasm Breeding of Edible Mushrooms Culture Collection" id="ABBRID0ERMAI" xlink:type="simple">CCMJ</abbrev> 13076 and <abbrev xmlns:xlink="http://www.w3.org/1999/xlink" xlink:title="International Cooperation Research Center of China for New Germplasm Breeding of Edible Mushrooms Culture Collection" id="ABBRID0EVMAI" xlink:type="simple">CCMJ</abbrev> 13077) clustered with <italic><tp:taxon-name><tp:taxon-name-part taxon-name-part-type="genus" reg="Comoclathris">C.</tp:taxon-name-part><tp:taxon-name-part taxon-name-part-type="species" reg="xanthoceratis">xanthoceratis</tp:taxon-name-part></tp:taxon-name></italic> (<abbrev xmlns:xlink="http://www.w3.org/1999/xlink" xlink:title="International Cooperation Research Center of China for New Germplasm Breeding of Edible Mushrooms Culture Collection" id="ABBRID0EENAI" xlink:type="simple">CCMJ</abbrev> 13078 and <abbrev xmlns:xlink="http://www.w3.org/1999/xlink" xlink:title="International Cooperation Research Center of China for New Germplasm Breeding of Edible Mushrooms Culture Collection" id="ABBRID0EINAI" xlink:type="simple">CCMJ</abbrev> 13079) with 82% <abbrev xmlns:xlink="http://www.w3.org/1999/xlink" xlink:title="Maximum Likelihood" id="ABBRID0EMNAI" xlink:type="simple">ML</abbrev> and 100 BPP within <italic><tp:taxon-name><tp:taxon-name-part taxon-name-part-type="genus" reg="Comoclathris">Comoclathris</tp:taxon-name-part></tp:taxon-name></italic> (Fig. <xref ref-type="fig" rid="F1">1</xref>). <italic><tp:taxon-name><tp:taxon-name-part taxon-name-part-type="genus" reg="Comoclathris">Comoclathris</tp:taxon-name-part><tp:taxon-name-part taxon-name-part-type="species" reg="clematidis">clematidis</tp:taxon-name-part></tp:taxon-name></italic> was found on dried stems of <italic><tp:taxon-name><tp:taxon-name-part taxon-name-part-type="genus" reg="Clematis">Clematis</tp:taxon-name-part></tp:taxon-name></italic> species in the subtropical zone of Yunnan Province, China. The majority of <italic><tp:taxon-name><tp:taxon-name-part taxon-name-part-type="genus" reg="Comoclathris">Comoclathris</tp:taxon-name-part></tp:taxon-name></italic> species are found in temperate regions, but only <italic><tp:taxon-name><tp:taxon-name-part taxon-name-part-type="genus" reg="Comoclathris">C.</tp:taxon-name-part><tp:taxon-name-part taxon-name-part-type="species" reg="incompta">incompta</tp:taxon-name-part></tp:taxon-name></italic> (CH-16) has been identified in subtropical regions (<xref ref-type="bibr" rid="B23">Moral et al. 2017</xref>). <italic><tp:taxon-name><tp:taxon-name-part taxon-name-part-type="genus" reg="Comoclathris">Comoclathris</tp:taxon-name-part><tp:taxon-name-part taxon-name-part-type="species" reg="clematidis">clematidis</tp:taxon-name-part></tp:taxon-name></italic> differs from <italic><tp:taxon-name><tp:taxon-name-part taxon-name-part-type="genus" reg="Comoclathris">C.</tp:taxon-name-part><tp:taxon-name-part taxon-name-part-type="species" reg="flammulae">flammulae</tp:taxon-name-part></tp:taxon-name></italic> which was also found on <italic><tp:taxon-name><tp:taxon-name-part taxon-name-part-type="genus" reg="Clematis">Clematis</tp:taxon-name-part></tp:taxon-name></italic> by its larger asci (114–174 × 27–43 µm vs. 50–55 × 13–17 µm) and larger ascospores (22–39 × 8–21 µm vs. 16–22 × 10–16 µm). In addition, <italic><tp:taxon-name><tp:taxon-name-part taxon-name-part-type="genus" reg="Comoclathris">C.</tp:taxon-name-part><tp:taxon-name-part taxon-name-part-type="species" reg="clematidis">clematidis</tp:taxon-name-part></tp:taxon-name></italic> contains fewer transverse septa in ascospores (3 transverse septa vs. 6 transverse septa) (<xref ref-type="bibr" rid="B8">Brahmanage et al. 2020</xref>). The new species <italic><tp:taxon-name><tp:taxon-name-part taxon-name-part-type="genus" reg="Comoclathris">Comoclathris</tp:taxon-name-part><tp:taxon-name-part taxon-name-part-type="species" reg="clematidis">clematidis</tp:taxon-name-part></tp:taxon-name></italic> is distinguishable from <italic><tp:taxon-name><tp:taxon-name-part taxon-name-part-type="genus" reg="Comoclathris">Comoclathris</tp:taxon-name-part><tp:taxon-name-part taxon-name-part-type="species" reg="sedi">sedi</tp:taxon-name-part></tp:taxon-name></italic> which was also isolated from <italic><tp:taxon-name><tp:taxon-name-part taxon-name-part-type="genus" reg="Clematis">Clematis</tp:taxon-name-part></tp:taxon-name></italic> by having larger asci (114–174 × 27–43 µm vs. 80–110 × 16–18 µm), larger ascospores (22–39 × 8–21 µm vs. 19–20 × 8–10 µm) and fewer ascospore septa (3 transverse septa vs. 4–5 transverse septa) (<xref ref-type="bibr" rid="B4">Ariyawansa et al. 2015</xref>). The ascomata of <italic><tp:taxon-name><tp:taxon-name-part taxon-name-part-type="genus" reg="Comoclathris">C.</tp:taxon-name-part><tp:taxon-name-part taxon-name-part-type="species" reg="clematidis">clematidis</tp:taxon-name-part></tp:taxon-name></italic> are immersed to superficial and appear as black spots or convex surfaces, while the ascomata of <italic><tp:taxon-name><tp:taxon-name-part taxon-name-part-type="genus" reg="Comoclathris">C.</tp:taxon-name-part><tp:taxon-name-part taxon-name-part-type="species" reg="xanthoceratis">xanthoceratis</tp:taxon-name-part></tp:taxon-name></italic> are immersed to semi-immersed and covered with dark brown setae. <italic><tp:taxon-name><tp:taxon-name-part taxon-name-part-type="genus" reg="Comoclathris">Comoclathris</tp:taxon-name-part><tp:taxon-name-part taxon-name-part-type="species" reg="clematidis">clematidis</tp:taxon-name-part></tp:taxon-name></italic> has cylindrical-clavate asci and verrucose or echinulate ascospore walls, while <italic><tp:taxon-name><tp:taxon-name-part taxon-name-part-type="genus" reg="Comoclathris">C.</tp:taxon-name-part><tp:taxon-name-part taxon-name-part-type="species" reg="xanthoceratis">xanthoceratis</tp:taxon-name-part></tp:taxon-name></italic> has clavate asci and smooth-walled ascospores. Both <italic><tp:taxon-name><tp:taxon-name-part taxon-name-part-type="genus" reg="Comoclathris">C.</tp:taxon-name-part><tp:taxon-name-part taxon-name-part-type="species" reg="clematidis">clematidis</tp:taxon-name-part></tp:taxon-name></italic> and <italic><tp:taxon-name><tp:taxon-name-part taxon-name-part-type="genus" reg="Comoclathris">C.</tp:taxon-name-part><tp:taxon-name-part taxon-name-part-type="species" reg="xanthoceratis">xanthoceratis</tp:taxon-name-part></tp:taxon-name></italic> have ascospores with 3 transverse septa and 2 vertical septa. In addition, the two species show different culture characteristics and only <italic><tp:taxon-name><tp:taxon-name-part taxon-name-part-type="genus" reg="Comoclathris">C.</tp:taxon-name-part><tp:taxon-name-part taxon-name-part-type="species" reg="xanthoceratis">xanthoceratis</tp:taxon-name-part></tp:taxon-name></italic> produce ascocarps in the culture. The <abbrev xmlns:xlink="http://www.w3.org/1999/xlink" xlink:title="internal transcribed spacer regions" id="ABBRID0E4TAI" xlink:type="simple">ITS</abbrev> and <italic>rpb</italic>2 base pair differences between the two species are 0.95% (5/526, no gaps) and 4.69% (34/725, no gaps), respectively.</p><p>In the BLASTn search, the <italic>rpb</italic>2 sequence was 89.53% similar to <italic><tp:taxon-name><tp:taxon-name-part taxon-name-part-type="genus" reg="Comoclathris">Comoclathris</tp:taxon-name-part><tp:taxon-name-part taxon-name-part-type="species" reg="arrhenatheri">arrhenatheri</tp:taxon-name-part></tp:taxon-name></italic> (MFLUCC 15-0465) with 100% query cover, translating to 89.53% similarity. The <abbrev xmlns:xlink="http://www.w3.org/1999/xlink" xlink:title="large subunit" id="ABBRID0ESUAI" xlink:type="simple">LSU</abbrev> sequence was 98.76% similar to <italic><tp:taxon-name><tp:taxon-name-part taxon-name-part-type="genus" reg="Comoclathris">C.</tp:taxon-name-part><tp:taxon-name-part taxon-name-part-type="species" reg="permunda">permunda</tp:taxon-name-part></tp:taxon-name></italic> (CBS: 127967) with 99% query cover, translating to 97.77% similarity, while the <abbrev xmlns:xlink="http://www.w3.org/1999/xlink" xlink:title="small subunit" id="ABBRID0EBVAI" xlink:type="simple">SSU</abbrev> sequence was 98.58% similar to <italic><tp:taxon-name><tp:taxon-name-part taxon-name-part-type="genus" reg="Comoclathris">C.</tp:taxon-name-part><tp:taxon-name-part taxon-name-part-type="species" reg="lini">lini</tp:taxon-name-part></tp:taxon-name></italic> (MFLUCC 14-0968) with 100% query cover, translating to 98.58% similarity. The <abbrev xmlns:xlink="http://www.w3.org/1999/xlink" xlink:title="internal transcribed spacer regions" id="ABBRID0EQVAI" xlink:type="simple">ITS</abbrev> region was 97.93% similar to <italic><tp:taxon-name><tp:taxon-name-part taxon-name-part-type="genus" reg="Comoclathris">Comoclathris</tp:taxon-name-part></tp:taxon-name></italic> sp. (14APR) with 93% query cover, translating to 91.07% similarity. Therefore, <italic><tp:taxon-name><tp:taxon-name-part taxon-name-part-type="genus" reg="Comoclathris">Comoclathris</tp:taxon-name-part><tp:taxon-name-part taxon-name-part-type="species" reg="clematidis">clematidis</tp:taxon-name-part></tp:taxon-name></italic> was introduced as a novel species.</p></tp:treatment-sec><tp:treatment-sec><!--Section generated to contain objects referenced in tp:taxon-treatment.--><fig id="F1" position="float" orientation="portrait"><object-id xmlns:xlink="http://www.w3.org/1999/xlink" content-type="doi" xlink:type="simple">10.3897/mycokeys.101.113040.figure1</object-id><object-id xmlns:xlink="http://www.w3.org/1999/xlink" content-type="arpha" xlink:type="simple">ADF2AD2A-ED58-5AFD-88FB-4CB1854537A9</object-id><label>Figure 1.</label><caption><p>The Bayesian 50% majority-rule consensus phylogram, based on a concatenated <abbrev xmlns:xlink="http://www.w3.org/1999/xlink" xlink:title="internal transcribed spacer regions" id="ABBRID0EZDAI" xlink:type="simple">ITS</abbrev>, <abbrev xmlns:xlink="http://www.w3.org/1999/xlink" xlink:title="large subunit" id="ABBRID0E4DAI" xlink:type="simple">LSU</abbrev>, <abbrev xmlns:xlink="http://www.w3.org/1999/xlink" xlink:title="small subunit" id="ABBRID0EBEAI" xlink:type="simple">SSU</abbrev> and <italic>rpb</italic>2 dataset of <italic><tp:taxon-name><tp:taxon-name-part taxon-name-part-type="genus" reg="Comoclathris">Comoclathris.</tp:taxon-name-part></tp:taxon-name></italic> The tree is rooted with <italic><tp:taxon-name><tp:taxon-name-part taxon-name-part-type="genus" reg="Neocamarosporium">Neocamarosporium</tp:taxon-name-part><tp:taxon-name-part taxon-name-part-type="species" reg="betae">betae</tp:taxon-name-part></tp:taxon-name></italic> (CBS 523.66) and <italic><tp:taxon-name><tp:taxon-name-part taxon-name-part-type="genus" reg="Neocamarosporium">N.</tp:taxon-name-part><tp:taxon-name-part taxon-name-part-type="species" reg="calvescens">calvescens</tp:taxon-name-part></tp:taxon-name></italic> (CBS 246.79). RAxML bootstrap support values ≥ 70% (<abbrev xmlns:xlink="http://www.w3.org/1999/xlink" xlink:title="Maximum Likelihood" id="ABBRID0EEFAI" xlink:type="simple">ML</abbrev>, left) and Bayesian posterior probabilities ≥ 0.90 (BPP, right) are shown near the nodes. The new isolates are indicated in orange. The type strains are in bold and labelled with T.</p></caption><graphic xmlns:xlink="http://www.w3.org/1999/xlink" xlink:href="mycokeys-101-095-g001.jpg" position="float" orientation="portrait" xlink:type="simple" id="oo_966743.jpg"><uri content-type="original_file" xlink:type="simple">https://binary.pensoft.net/fig/966743</uri></graphic></fig></tp:treatment-sec><ref-list><ref id="B23"><mixed-citation xmlns:xlink="http://www.w3.org/1999/xlink" xlink:type="simple"><person-group><name name-style="western"><surname>Moral</surname><given-names>J</given-names></name><name name-style="western"><surname>Agusti-Brisach</surname><given-names>C</given-names></name><name name-style="western"><surname>Perez-Rodriguez</surname><given-names>M</given-names></name><name name-style="western"><surname>Xavier</surname><given-names>C</given-names></name><name name-style="western"><surname>Rhouma</surname><given-names>A</given-names></name><name name-style="western"><surname>Trapero</surname><given-names>A</given-names></name></person-group> (<year>2017</year>) <article-title>Identification of fungal species associated with branch dieback of olive and resistance of table cultivars to <italic><tp:taxon-name><tp:taxon-name-part taxon-name-part-type="genus">Neofusicoccum</tp:taxon-name-part><tp:taxon-name-part taxon-name-part-type="species">mediterraneum</tp:taxon-name-part></tp:taxon-name></italic> and <italic><tp:taxon-name><tp:taxon-name-part taxon-name-part-type="genus">Botryosphaeria</tp:taxon-name-part><tp:taxon-name-part taxon-name-part-type="species">dothidea</tp:taxon-name-part></tp:taxon-name></italic>.</article-title><source>Plant Disease</source><volume>101</volume>(<issue>2</issue>): <fpage>306</fpage>–<lpage>316</lpage>. <ext-link xlink:href="10.1094/PDIS-06-16-0806-RE" ext-link-type="doi" xlink:type="simple">https://doi.org/10.1094/PDIS-06-16-0806-RE</ext-link></mixed-citation></ref><ref id="B8"><mixed-citation xmlns:xlink="http://www.w3.org/1999/xlink" xlink:type="simple"><person-group><name name-style="western"><surname>Brahmanage</surname><given-names>RS</given-names></name><name name-style="western"><surname>Dayarathne</surname><given-names>MC</given-names></name><name name-style="western"><surname>Wanasinghe</surname><given-names>DN</given-names></name><name name-style="western"><surname>Thambugala</surname><given-names>KM</given-names></name><name name-style="western"><surname>Jeewon</surname><given-names>R</given-names></name><name name-style="western"><surname>Chethana</surname><given-names>KWT</given-names></name><name name-style="western"><surname>Samarakoon</surname><given-names>MC</given-names></name><name name-style="western"><surname>Tennakoon</surname><given-names>DS</given-names></name><name name-style="western"><surname>De Silva</surname><given-names>NI</given-names></name><name name-style="western"><surname>Camporesi</surname><given-names>E</given-names></name><name name-style="western"><surname>Raza</surname><given-names>M</given-names></name><name name-style="western"><surname>Yan</surname><given-names>JY</given-names></name><name name-style="western"><surname>Hyde</surname><given-names>KD</given-names></name></person-group> (<year>2020</year>) <article-title>Taxonomic novelties of saprobic <tp:taxon-name><tp:taxon-name-part taxon-name-part-type="order">Pleosporales</tp:taxon-name-part></tp:taxon-name> from selected dicotyledons and grasses.</article-title><source>Mycosphere</source><volume>11</volume>(<issue>1</issue>): <fpage>2481</fpage>–<lpage>2541</lpage>. <ext-link xlink:href="10.5943/mycosphere/11/1/15" ext-link-type="doi" xlink:type="simple">https://doi.org/10.5943/mycosphere/11/1/15</ext-link></mixed-citation></ref><ref id="B4"><mixed-citation xmlns:xlink="http://www.w3.org/1999/xlink" xlink:type="simple"><person-group><name name-style="western"><surname>Ariyawansa</surname><given-names>HA</given-names></name><name name-style="western"><surname>Thambugala</surname><given-names>KM</given-names></name><name name-style="western"><surname>Manamgoda</surname><given-names>DS</given-names></name><name name-style="western"><surname>Jayawardena</surname><given-names>RS</given-names></name><name name-style="western"><surname>Camporesi</surname><given-names>E</given-names></name><name name-style="western"><surname>Boonmee</surname><given-names>S</given-names></name><name name-style="western"><surname>Wanasinghe</surname><given-names>DN</given-names></name><name name-style="western"><surname>Phookamsak</surname><given-names>R</given-names></name><name name-style="western"><surname>Hongsanan</surname><given-names>S</given-names></name><name name-style="western"><surname>Singtripop</surname><given-names>C</given-names></name><name name-style="western"><surname>Chukeatirot</surname><given-names>E</given-names></name><name name-style="western"><surname>Kang</surname><given-names>JC</given-names></name><name name-style="western"><surname>Jones</surname><given-names>EBG</given-names></name><name name-style="western"><surname>Hyde</surname><given-names>KD</given-names></name></person-group> (<year>2015</year>) <article-title>Towards a natural classification and backbone tree for <tp:taxon-name><tp:taxon-name-part taxon-name-part-type="family">Pleosporaceae</tp:taxon-name-part></tp:taxon-name>.</article-title><source>Fungal Diversity</source><volume>71</volume>(<issue>1</issue>): <fpage>85</fpage>–<lpage>139</lpage>. <ext-link xlink:href="10.1007/s13225-015-0323-z" ext-link-type="doi" xlink:type="simple">https://doi.org/10.1007/s13225-015-0323-z</ext-link></mixed-citation></ref></ref-list></tp:taxon-treatment>
