# Supplementary material for: ﻿Morphological characteristics and phylogenetic evidence reveal two new species and the first report of Comoclathris (Pleosporaceae, Pleosporales) on dicotyledonous plants from China
Source: MycoKeys. 2024 Jan 12;101:95–112. doi: 10.3897/mycokeys.101.113040 (PMC10799302; doi:10.3897/mycokeys.101.113040)
Supplement: XML Treatment for Comoclathris xanthoceratis [file mycokeys.101.113040-treatment2.xml]

<!DOCTYPE tp:taxon-treatment
  PUBLIC "-//TaxonX//DTD Taxonomic Treatment Publishing DTD v0 20100105//EN" "tax-treatment-NSO.dtd">
<tp:taxon-treatment xmlns:tp="http://www.plazi.org/taxpub"><tp:treatment-meta><kwd-group><label>Taxon classification</label><kwd>
                <named-content content-type="kingdom">Fungi</named-content>
              </kwd><kwd>
                <named-content content-type="order">Pleosporales</named-content>
              </kwd><kwd>
                <named-content content-type="family">Diademaceae</named-content>
              </kwd></kwd-group><mixed-citation publication-type="journal"><person-group><name><surname>Xu</surname><given-names>Rong</given-names></name><name><surname>Su</surname><given-names>Wenxin</given-names></name><name><surname>Wang</surname><given-names>Yang</given-names></name><name><surname>Tian</surname><given-names>Shangqing</given-names></name><name><surname>Li</surname><given-names>Yu</given-names></name><name><surname>Phukhamsakda</surname><given-names>Chayanard</given-names></name></person-group><article-title>﻿Morphological characteristics and phylogenetic evidence reveal two new species and the first report of <italic><tp:taxon-name><tp:taxon-name-part taxon-name-part-type="genus" reg="Comoclathris">Comoclathris</tp:taxon-name-part></tp:taxon-name></italic> (<tp:taxon-name><tp:taxon-name-part taxon-name-part-type="family">Pleosporaceae</tp:taxon-name-part></tp:taxon-name>, <tp:taxon-name><tp:taxon-name-part taxon-name-part-type="order">Pleosporales</tp:taxon-name-part></tp:taxon-name>) on dicotyledonous plants from China</article-title><source>MycoKeys</source><day>12</day><month>01</month><year>2024</year><volume>101</volume><fpage>95</fpage><lpage>112</lpage><pub-id pub-id-type="doi">10.3897/mycokeys.101.113040</pub-id></mixed-citation></tp:treatment-meta><tp:nomenclature><label>﻿</label><tp:taxon-name>
              <object-id xmlns:xlink="http://www.w3.org/1999/xlink" content-type="arpha" xlink:type="simple">7A68C295-6807-5493-86D5-071F1E352E08</object-id>
              <tp:taxon-name-part taxon-name-part-type="genus" reg="Comoclathris">Comoclathris</tp:taxon-name-part>
              <tp:taxon-name-part taxon-name-part-type="species" reg="xanthoceratis">xanthoceratis</tp:taxon-name-part>
              <object-id xmlns:xlink="http://www.w3.org/1999/xlink" content-type="mycobank" xlink:type="simple">847615</object-id>
            </tp:taxon-name><tp:taxon-authority>R. Xu, Phukhams. &amp; Y. Li</tp:taxon-authority><tp:taxon-status xmlns:xlink="http://www.w3.org/1999/xlink" xlink:type="simple">sp. nov.</tp:taxon-status><xref ref-type="fig" rid="F3">Fig. 3</xref></tp:nomenclature><tp:treatment-sec sec-type="etymology" id="SECID0EUXAI"><title>Etymology.</title><p>Refers to the host genus, <italic><tp:taxon-name><tp:taxon-name-part taxon-name-part-type="genus" reg="Xanthoceras">Xanthoceras</tp:taxon-name-part></tp:taxon-name></italic>.</p></tp:treatment-sec><tp:treatment-sec sec-type="description" id="SECID0EBYAI"><title>Description.</title><p><bold><italic>Saprobic</italic></bold> on dried stems of <italic><tp:taxon-name><tp:taxon-name-part taxon-name-part-type="genus" reg="Xanthoceras">Xanthoceras</tp:taxon-name-part><tp:taxon-name-part taxon-name-part-type="species" reg="sorbifolium">sorbifolium</tp:taxon-name-part></tp:taxon-name></italic>. <bold>Sexual morph: <italic>Ascomata</italic></bold> solitary, scattered or aggregated in small groups, 147–221 × 114–130 μm (<italic>x</italic>– = 187–124 μm, n = 5), immersed to semi-immersed, subglobose, black, elongated, covered with dark brown setae, without a distinct ostiole. <bold><italic>Peridium</italic></bold> 13–20 μm wide at the base, 20–32 μm wide at the sides, comprising thick-walled cells of <bold><italic>textura angularis</italic></bold>, dark brown to black; inner layer composed of thin-walled cells of <bold><italic>textura angularis</italic></bold>, hyaline. <bold><italic>Hamathecium</italic></bold> comprising 1.5–4.0 μm wide, septate, filiform, embedded in a gelatinous matrix, rarely branched pseudoparaphyses, extending above the asci. <bold><italic>Asci</italic></bold> 8-spored, bitunicate, fissitunicate, 99–165 × 36–48 μm (<italic>x</italic>– = 127 × 42 μm, n = 20), clavate, short pedicellate, apically rounded, with an ocular chamber. <bold><italic>Ascospores</italic></bold> 23–42 × 9–19 μm (<italic>x</italic>– = 37 × 16 μm, n = 40), 1–2-seriate, muriform, broadly fusiform, with 3 transverse septa and a vertical septum in second and third cells, brown to dark brown, with obtuse ends, smooth-walled, surrounded by a thick mucilaginous sheath. <bold>Asexual morph</bold>: Undetermined.</p></tp:treatment-sec><tp:treatment-sec sec-type="description" id="SECID0EVZAI"><title>Culture characteristics.</title><p>Colonies on <abbrev xmlns:xlink="http://www.w3.org/1999/xlink" xlink:title="potato dextrose agar" id="ABBRID0E2ZAI" xlink:type="simple">PDA</abbrev> reaching 30 mm diam. after three weeks at 25 °C. Cultures from above, dense, round, umbonate, wrinkled and folded, papillate with white aerial mycelium, radial edge, orange at the margin; reverse reddish, white mycelium present at the margin.</p></tp:treatment-sec><tp:treatment-sec sec-type="material" id="SECID0E6ZAI"><title>Material examined.</title><p>China. Jilin Province, Changchun, on dead stem of <italic><tp:taxon-name><tp:taxon-name-part taxon-name-part-type="genus" reg="Xanthoceras">Xanthoceras</tp:taxon-name-part><tp:taxon-name-part taxon-name-part-type="species" reg="sorbifolium">sorbifolium</tp:taxon-name-part></tp:taxon-name></italic> Bunge (<tp:taxon-name><tp:taxon-name-part taxon-name-part-type="family">Sapindaceae</tp:taxon-name-part></tp:taxon-name>), 2 July 2022, Rong Xu, XR71, <named-content xmlns:xlink="http://www.w3.org/1999/xlink" content-type="dwc:institutional_code" xlink:title="Herbarium of Mycology, Jilin Agricultural University" xlink:href="http://grbio.org/institution/herbarium-mycology-jilin-agricultural-university" xlink:type="simple">HMJAU</named-content> 64846 (<bold><italic>holotype</italic></bold>); ex-type, <abbrev xmlns:xlink="http://www.w3.org/1999/xlink" xlink:title="International Cooperation Research Center of China for New Germplasm Breeding of Edible Mushrooms Culture Collection" id="ABBRID0E31AI" xlink:type="simple">CCMJ</abbrev> 13078; <named-content xmlns:xlink="http://www.w3.org/1999/xlink" content-type="dwc:institutional_code" xlink:title="Mae Fah Luang University" xlink:href="http://grbio.org/institution/mae-fah-laung-university" xlink:type="simple">MFLU</named-content> 23-0385 (isotype), ex-isotype, <abbrev xmlns:xlink="http://www.w3.org/1999/xlink" xlink:title="International Cooperation Research Center of China for New Germplasm Breeding of Edible Mushrooms Culture Collection" id="ABBRID0EE2AI" xlink:type="simple">CCMJ</abbrev> 13079.</p></tp:treatment-sec><tp:treatment-sec sec-type="notes" id="SECID0EI2AI"><title>Notes.</title><p><italic><tp:taxon-name><tp:taxon-name-part taxon-name-part-type="genus" reg="Comoclathris">Comoclathris</tp:taxon-name-part><tp:taxon-name-part taxon-name-part-type="species" reg="xanthoceratis">xanthoceratis</tp:taxon-name-part></tp:taxon-name></italic> (<abbrev xmlns:xlink="http://www.w3.org/1999/xlink" xlink:title="International Cooperation Research Center of China for New Germplasm Breeding of Edible Mushrooms Culture Collection" id="ABBRID0EZ2AI" xlink:type="simple">CCMJ</abbrev> 13078 and <abbrev xmlns:xlink="http://www.w3.org/1999/xlink" xlink:title="International Cooperation Research Center of China for New Germplasm Breeding of Edible Mushrooms Culture Collection" id="ABBRID0E42AI" xlink:type="simple">CCMJ</abbrev> 13079) is closely related to <italic><tp:taxon-name><tp:taxon-name-part taxon-name-part-type="genus" reg="Comoclathris">C.</tp:taxon-name-part><tp:taxon-name-part taxon-name-part-type="species" reg="clematidis">clematidis</tp:taxon-name-part></tp:taxon-name></italic> (<abbrev xmlns:xlink="http://www.w3.org/1999/xlink" xlink:title="International Cooperation Research Center of China for New Germplasm Breeding of Edible Mushrooms Culture Collection" id="ABBRID0EM3AI" xlink:type="simple">CCMJ</abbrev> 13076 and <abbrev xmlns:xlink="http://www.w3.org/1999/xlink" xlink:title="International Cooperation Research Center of China for New Germplasm Breeding of Edible Mushrooms Culture Collection" id="ABBRID0EQ3AI" xlink:type="simple">CCMJ</abbrev> 13077) (100% <abbrev xmlns:xlink="http://www.w3.org/1999/xlink" xlink:title="Maximum Likelihood" id="ABBRID0EU3AI" xlink:type="simple">ML</abbrev> and 1.00 BPP). The two species are phylogenetically closely related to <italic><tp:taxon-name><tp:taxon-name-part taxon-name-part-type="genus" reg="Comoclathris">C.</tp:taxon-name-part><tp:taxon-name-part taxon-name-part-type="species" reg="arrhenatheri">arrhenatheri</tp:taxon-name-part></tp:taxon-name></italic> (MFLUCC 15-0465). However, there are distinct differences in morphology (<xref ref-type="bibr" rid="B33">Thambugala et al. 2017</xref>). The asci of <italic><tp:taxon-name><tp:taxon-name-part taxon-name-part-type="genus" reg="Comoclathris">C.</tp:taxon-name-part><tp:taxon-name-part taxon-name-part-type="species" reg="arrhenatheri">arrhenatheri</tp:taxon-name-part></tp:taxon-name></italic> are smaller than <italic><tp:taxon-name><tp:taxon-name-part taxon-name-part-type="genus" reg="Comoclathris">C.</tp:taxon-name-part><tp:taxon-name-part taxon-name-part-type="species" reg="clematidis">clematidis</tp:taxon-name-part></tp:taxon-name></italic> and <italic><tp:taxon-name><tp:taxon-name-part taxon-name-part-type="genus" reg="Comoclathris">C.</tp:taxon-name-part><tp:taxon-name-part taxon-name-part-type="species" reg="xanthoceratis">xanthoceratis</tp:taxon-name-part></tp:taxon-name></italic> (<italic><tp:taxon-name><tp:taxon-name-part taxon-name-part-type="genus" reg="Comoclathris">C.</tp:taxon-name-part><tp:taxon-name-part taxon-name-part-type="species" reg="arrhenatheri">arrhenatheri</tp:taxon-name-part></tp:taxon-name></italic> vs. <italic><tp:taxon-name><tp:taxon-name-part taxon-name-part-type="genus" reg="Comoclathris">C.</tp:taxon-name-part><tp:taxon-name-part taxon-name-part-type="species" reg="clematidis">clematidis</tp:taxon-name-part></tp:taxon-name></italic> vs. <italic><tp:taxon-name><tp:taxon-name-part taxon-name-part-type="genus" reg="Comoclathris">C.</tp:taxon-name-part><tp:taxon-name-part taxon-name-part-type="species" reg="xanthoceratis">xanthoceratis</tp:taxon-name-part></tp:taxon-name></italic>: 70–95 × 18.5–25 vs. 114–174 × 27–43 vs. 99–165 × 36–48 μm, respectively). <italic><tp:taxon-name><tp:taxon-name-part taxon-name-part-type="genus" reg="Comoclathris">Comoclathris</tp:taxon-name-part><tp:taxon-name-part taxon-name-part-type="species" reg="arrhenatheri">arrhenatheri</tp:taxon-name-part></tp:taxon-name></italic> have ascospores with 4 transverse septa and 2–3 vertical septa, while <italic><tp:taxon-name><tp:taxon-name-part taxon-name-part-type="genus" reg="Comoclathris">C.</tp:taxon-name-part><tp:taxon-name-part taxon-name-part-type="species" reg="clematidis">clematidis</tp:taxon-name-part></tp:taxon-name></italic> and <italic><tp:taxon-name><tp:taxon-name-part taxon-name-part-type="genus" reg="Comoclathris">C.</tp:taxon-name-part><tp:taxon-name-part taxon-name-part-type="species" reg="xanthoceratis">xanthoceratis</tp:taxon-name-part></tp:taxon-name></italic> only have 3 transverse septa and 2 vertical septa. Additionally, the ascospores of <italic><tp:taxon-name><tp:taxon-name-part taxon-name-part-type="genus" reg="Comoclathris">C.</tp:taxon-name-part><tp:taxon-name-part taxon-name-part-type="species" reg="arrhenatheri">arrhenatheri</tp:taxon-name-part></tp:taxon-name></italic> are shorter than <italic><tp:taxon-name><tp:taxon-name-part taxon-name-part-type="genus" reg="Comoclathris">C.</tp:taxon-name-part><tp:taxon-name-part taxon-name-part-type="species" reg="clematidis">clematidis</tp:taxon-name-part></tp:taxon-name></italic> and <italic><tp:taxon-name><tp:taxon-name-part taxon-name-part-type="genus" reg="Comoclathris">C.</tp:taxon-name-part><tp:taxon-name-part taxon-name-part-type="species" reg="xanthoceratis">xanthoceratis</tp:taxon-name-part></tp:taxon-name></italic> (<italic><tp:taxon-name><tp:taxon-name-part taxon-name-part-type="genus" reg="Comoclathris">C.</tp:taxon-name-part><tp:taxon-name-part taxon-name-part-type="species" reg="arrhenatheri">arrhenatheri</tp:taxon-name-part></tp:taxon-name></italic> vs. <italic><tp:taxon-name><tp:taxon-name-part taxon-name-part-type="genus" reg="Comoclathris">C.</tp:taxon-name-part><tp:taxon-name-part taxon-name-part-type="species" reg="clematidis">clematidis</tp:taxon-name-part></tp:taxon-name></italic> vs. <italic><tp:taxon-name><tp:taxon-name-part taxon-name-part-type="genus" reg="Comoclathris">C.</tp:taxon-name-part><tp:taxon-name-part taxon-name-part-type="species" reg="xanthoceratis">xanthoceratis</tp:taxon-name-part></tp:taxon-name></italic>: 16.5–22 × 7.7–10.2 vs. 22–39 × 8–21 vs. 23–42 × 9–19 µm).</p><p>A pairwise comparison of the <abbrev xmlns:xlink="http://www.w3.org/1999/xlink" xlink:title="internal transcribed spacer regions" id="ABBRID0EOCBI" xlink:type="simple">ITS</abbrev> region between <italic><tp:taxon-name><tp:taxon-name-part taxon-name-part-type="genus" reg="Comoclathris">C.</tp:taxon-name-part><tp:taxon-name-part taxon-name-part-type="species" reg="xanthoceratis">xanthoceratis</tp:taxon-name-part></tp:taxon-name></italic> and <italic><tp:taxon-name><tp:taxon-name-part taxon-name-part-type="genus" reg="Comoclathris">C.</tp:taxon-name-part><tp:taxon-name-part taxon-name-part-type="species" reg="arrhenatheri">arrhenatheri</tp:taxon-name-part></tp:taxon-name></italic> demonstrated 8.95% (46/514, no gaps) base-pairs difference, while there were 74 base-pair difference in the <italic>rpb</italic>2 gene (10.2%, no gaps). Hence, <italic><tp:taxon-name><tp:taxon-name-part taxon-name-part-type="genus" reg="Comoclathris">C.</tp:taxon-name-part><tp:taxon-name-part taxon-name-part-type="species" reg="xanthoceratis">xanthoceratis</tp:taxon-name-part></tp:taxon-name></italic> is introduced as a new species, based on morphological and nucleotide differences. This is also the first report of <italic><tp:taxon-name><tp:taxon-name-part taxon-name-part-type="genus" reg="Comoclathris">Comoclathris</tp:taxon-name-part></tp:taxon-name></italic> species found on <italic><tp:taxon-name><tp:taxon-name-part taxon-name-part-type="genus" reg="Xanthoceras">Xanthoceras</tp:taxon-name-part><tp:taxon-name-part taxon-name-part-type="species" reg="sorbifolium">sorbifolium</tp:taxon-name-part></tp:taxon-name></italic>.</p><fig id="F3" position="float" orientation="portrait"><object-id xmlns:xlink="http://www.w3.org/1999/xlink" content-type="doi" xlink:type="simple">10.3897/mycokeys.101.113040.figure3</object-id><object-id xmlns:xlink="http://www.w3.org/1999/xlink" content-type="arpha" xlink:type="simple">9F8588E1-3098-52E9-A14D-DA228FE72AE5</object-id><label>Figure 3.</label><caption><p><italic><tp:taxon-name><tp:taxon-name-part taxon-name-part-type="genus" reg="Comoclathris">Comoclathris</tp:taxon-name-part><tp:taxon-name-part taxon-name-part-type="species" reg="xanthoceratis">xanthoceratis</tp:taxon-name-part></tp:taxon-name></italic> (<named-content xmlns:xlink="http://www.w3.org/1999/xlink" content-type="dwc:institutional_code" xlink:title="Herbarium of Mycology, Jilin Agricultural University" xlink:href="http://grbio.org/institution/herbarium-mycology-jilin-agricultural-university" xlink:type="simple">HMJAU</named-content> 64846, holotype) <bold>A–C</bold> appearance of ascomata on host substrate <bold>D</bold> vertical section of ascoma <bold>E</bold> peridium <bold>F</bold> pseudoparaphyses <bold>G–J</bold> asci (<bold>H, I</bold>) asci production from the sterile condition) <bold>K–Q</bold> ascospores <bold>R</bold> culture characteristics on <abbrev xmlns:xlink="http://www.w3.org/1999/xlink" xlink:title="potato dextrose agar" id="ABBRID0EOFBI" xlink:type="simple">PDA</abbrev> after three weeks at 25 °C (black dots indicate the sexual reproduction in culture condition). Scale bars: 200 µm (<bold>C</bold>); 50 µm (<bold>D</bold>); 20 µm (<bold>G–J</bold>); 10 µm (<bold>E, K–Q</bold>); 5 µm (<bold>F</bold>).</p></caption><graphic xmlns:xlink="http://www.w3.org/1999/xlink" xlink:href="mycokeys-101-095-g003.jpg" position="float" orientation="portrait" xlink:type="simple" id="oo_966745.jpg"><uri content-type="original_file" xlink:type="simple">https://binary.pensoft.net/fig/966745</uri></graphic></fig></tp:treatment-sec><ref-list><ref id="B33"><mixed-citation xmlns:xlink="http://www.w3.org/1999/xlink" xlink:type="simple"><person-group><name name-style="western"><surname>Thambugala</surname><given-names>KM</given-names></name><name name-style="western"><surname>Wanasinghe</surname><given-names>DN</given-names></name><name name-style="western"><surname>Phillips</surname><given-names>AJL</given-names></name><name name-style="western"><surname>Camporesi</surname><given-names>E</given-names></name><name name-style="western"><surname>Bulgakov</surname><given-names>TS</given-names></name><name name-style="western"><surname>Phukhamsakda</surname><given-names>C</given-names></name><name name-style="western"><surname>Ariyawansa</surname><given-names>HA</given-names></name><name name-style="western"><surname>Goonasekara</surname><given-names>ID</given-names></name><name name-style="western"><surname>Phookamsak</surname><given-names>R</given-names></name><name name-style="western"><surname>Dissanayake</surname><given-names>A</given-names></name><name name-style="western"><surname>Tennakoon</surname><given-names>DS</given-names></name><name name-style="western"><surname>Tibpromma</surname><given-names>S</given-names></name><name name-style="western"><surname>Chen</surname><given-names>YY</given-names></name><name name-style="western"><surname>Liu</surname><given-names>ZY</given-names></name><name name-style="western"><surname>Hyde</surname><given-names>KD</given-names></name></person-group> (<year>2017</year>) <article-title>Mycosphere notes 1 – 50: Grass (<tp:taxon-name><tp:taxon-name-part taxon-name-part-type="family">Poaceae</tp:taxon-name-part></tp:taxon-name>) inhabiting <tp:taxon-name><tp:taxon-name-part taxon-name-part-type="class">Dothideomycetes</tp:taxon-name-part></tp:taxon-name>.</article-title><source>Mycosphere</source><volume>8</volume>(<issue>4</issue>): <fpage>697</fpage>–<lpage>796</lpage>. <ext-link xlink:href="10.5943/mycosphere/8/4/13" ext-link-type="doi" xlink:type="simple">https://doi.org/10.5943/mycosphere/8/4/13</ext-link></mixed-citation></ref></ref-list></tp:taxon-treatment>
